# Supplementary material for: Quantifying the Silent Selection Pressure: Antimicrobial Stewardship and Gut Microbiome Integrity in the NICU and PICU
Source: Biomedicines. 2026 May 9;14(5):1080. doi: 10.3390/biomedicines14051080 (PMC13203881; doi:10.3390/biomedicines14051080)
Supplement: Supplementary file 1 [file biomedicines-14-01080-s001.zip]

Archive with 1 entries (1 files):
- biomedicines-4253336-supplementary.pdf
